# Supplementary material for: ompA Sequencing and Multilocus Sequence Typing of Lymphogranuloma Venereum Cases in Buenos Aires Reveal New Chlamydia trachomatis Genotypes
Source: Microorganisms. 2024 Mar 15;12(3):587. doi: 10.3390/microorganisms12030587 (PMC10974999; doi:10.3390/microorganisms12030587)
Supplement: Supplementary file 1 [file microorganisms-12-00587-s001.zip]

Archive with 1 entries (1 files):
- microorganisms-2829177-supplementary.xlsx
