# Supplementary material for: ompA Sequencing and Multilocus Sequence Typing of Lymphogranuloma Venereum Cases in Buenos Aires Reveal New Chlamydia trachomatis Genotypes
Source: Microorganisms. 2024 Mar 15;12(3):587. doi: 10.3390/microorganisms12030587 (PMC10974999; doi:10.3390/microorganisms12030587)
Supplement: Supplementary file 1 [file microorganisms-12-00587-s001.zip › microorganisms-2829177-supplementary.xlsx]

## Sheet: Hoja1
ID	Gender	Sexual behavior	Disease type (HIV+/HIV-)	ompA genotype	ompA mutations	MLST results
M030991JA	Male	HSH	HIV+	L1-like	GQ413956.1: c.117T>C	ST2
M211085WM	Male	HSH	HIV-	L1-like	GQ413956.1: c.117T>C	ST2
M081089JR	Male	HSH	HIV+	L1-like	GQ413956.1: c.117T>C / GQ413956.1: c.541T>G	ST2
M301274LG	Male	HSH	HIV-	L1-like	GQ413956.1: c.117T>C	ST2
M250688ME	Male	HSH	HIV+	L1-like	GQ413956.1: c.117T>C	ST2
M210393MB	Male	HSH	HIV+	L1-like	GQ413956.1: c.117T>C	ST2
M030791PE	Male	HSH	HIV+	L2	identical to AM884176.1	ST58
M170285JP	Male	HSH	HIV+	L2nv	AM884176.1: g.59122A>T	ST58
M030991JA BIS	Male	HSH	HIV+	L2	identical to AM884176.1	ST141
M231186AM	Male	HSH	HIV+	L2	identical to AM884176.1	ST60 (New)
M200197AC	Male	HSH	HIV+	L2bv5	JN795427.1: c.271G>A / JN795427.1: c.493C>A	ST58
M050195JD	Male	HSH	HIV+	L2bv14	JN795427.1: c.494A>G / JN795427.1: c.515A>C	ST58
M150261JR	Male	HSH	HIV+	L2bv12	JN795427.1: c.490A>G	ST58
M230574JM	Male	HSH	HIV+	L2b	identical to JN795427.1	ST58
M221189LM	Male	HSH	HIV+	L2b	identical to JN795427.1	ST58
M150291EC	Male	HSH	HIV+	L2bv1	JN795427.1: c.517C>A	ST143
M060890WO	Male	HSH	HIV+	L2bv13	JN795427.1: c.802G>A	N/A
H120978OR	Male	HSH	HIV+	L2bv11	JN795427.1: c.1000G>A	N/A
M220485JT	Male	HSH	HIV+	L2bv1	JN795427.1: c.517C>A	N/A
M271283TC	Male	HSH	HIV-	L2bv1	JN795427.1: c.517C>A	N/A
Table S1: Summary of Patient Characteristics, including Gender, Sexual Behavior, Disease Type (HIV+/HIV-), ompA Genotype, ompA Mutations, and MLST Results.
